# Supplementary material for: Effects of a Novel Infant Formula on the Fecal Microbiota in the First Six Months of Life: The INNOVA 2020 Study
Source: Int J Mol Sci. 2023 Feb 3;24(3):3034. doi: 10.3390/ijms24033034 (PMC9917896; doi:10.3390/ijms24033034)
Supplement: Supplementary file 1 [file ijms-24-03034-s001.zip]

Archive with 1 entries (1 files):
- ijms-2151279-supplementary.pdf
